# Supplementary material for: Intrauterine Growth Restriction Affects Colonic Barrier Function via Regulating the Nrf2/Keap1 and TLR4-NF-κB/ERK Pathways and Altering Colonic Microbiome and Metabolome Homeostasis in Growing–Finishing Pigs
Source: Antioxidants (Basel). 2024 Feb 26;13(3):283. doi: 10.3390/antiox13030283 (PMC10967500; doi:10.3390/antiox13030283)
Supplement: Supplementary file 1 [file antioxidants-13-00283-s001.zip]

Archive with 1 entries (1 files):
- antioxidants-2816187-supplementary.pdf
